# Supplementary material for: Condition-Specific Growth Charts for Children With Alagille Syndrome
Source: JAMA Netw Open. 2025 Nov 24;8(11):e2545294. doi: 10.1001/jamanetworkopen.2025.45294 (PMC12645329; doi:10.1001/jamanetworkopen.2025.45294)
Supplement: Supplement 2. — Excel Macro [file jamanetwopen-e2545294-s002.xlsx]

## Sheet: Supplement 2
Supplemental Online Content
Huysentruyt K, Vandriel SM, Roelants M, et al; Global Alagille Alliance (GALA) Study Group. Condition-specific growth charts for children with Alagille syndrome. JAMA Netw Open. 2025;8(11):e2545294. doi:10.1001/jamanetworkopen.2025.45294

## Sheet: Sheet1
Required fields
Date of birth (DD/MM/YYYY)	Date of measure (DD/MM/YYYY)	Sex (m/f)	Weight (kg)	Length/height (cm)	Mid upper arm circumference (cm)	Triceps skinfold (mm)	Subscapular skinfold (mm)
Automatic calculations
age (years)	Age (months)
please fill in required dates	please fill in required dates
z scores (ALGS specific)				centiles (ALGS specific)
weight for age	length/height for age			weight for age	length/height for age
please fill in required dates	please fill in required dates			please fill in required dates	please fill in required dates
z scores (NHANES)				centiles (NHANES)
MUAC for age	TSF for age	SSF for age		MUAC for age	TSF for age	SSF for age
please fill in required dates	please fill in required dates	please fill in required dates		please fill in required dates	please fill in required dates	please fill in required dates

## Sheet: batch calculator
age	seks	W	H	Wz	Hz
				#N/A	#N/A
